# Supplementary material for: Poor Separation of Clinical Symptom Profiles by DSM-5 Disorder Criteria
Source: Front Psychiatry. 2021 Nov 29;12:775762. doi: 10.3389/fpsyt.2021.775762 (PMC8669440; doi:10.3389/fpsyt.2021.775762)
Supplement: Supplementary file 1 [file Table_1.XLSX]

## Sheet: Supplementary Table 1
Supplementary Table 1: Demographic breakdown of the sample across age x gender, country x gender, country x age, as well as demographics for employment and education overall and across different countries
Age x Gender	Males		Females		Non-binary/ Third Gender		Prefer not to say
	N	%	N	%	N	%	N	%
18-24 years	7456	0.172142	15526	0.249634	772	0.0124126	395	0.00635099
25-34 years	4999	0.115416	7559	0.121537	99	0.00159177	83	0.00133451
35-44 years	4011	0.092605	5806	0.0933516	37	0.000594903	73	0.00117373
45-54 years	6082	0.14042	9108	0.146443	44	0.000707452	80	0.00128628
55-64 years	9530	0.220026	10726	0.172458	37	0.000594903	109	0.00175255
65-74 years	8447	0.195022	9210	0.148083	19	0.000305491	65	0.0010451
75-84 years	2530	0.058412	3785	0.060857	6	9.64708e-05	16	0.000257255
85+ years	258	0.00595664	475	0.00763727	2	3.21569e-05	4	6.43139e-05
Country x Gender	United States		United Kingdom		Australia		Canada		India		New Zealand		Singapore		South Africa		Other countries
	N	%	N	%	N	%	N	%	N	%	N	%	N	%	N	%	N	%
Male	10538	0.382213	6195	0.384424	2696	0.363685	2931	0.365826	13138	0.464486	1437	0.371702	593	0.361806	2984	0.382368	2801	0.421583
Female	16296	0.591056	9653	0.599007	4598	0.620262	4924	0.614578	14902	0.526852	2353	0.608639	1008	0.615009	4744	0.607893	3717	0.559452
Non-binary/Third gender	477	0.0173008	157	0.00974248	67	0.00903818	84	0.0104843	73	0.00258087	50	0.0129333	19	0.0115924	42	0.00538186	47	0.00707405
Prefer not to say	260	0.0094302	110	0.00682594	52	0.0070147	73	0.00911133	172	0.00608096	26	0.0067253	19	0.0115924	34	0.00435674	79	0.0118904
Country x Age	United States		United Kingdom		Australia		Canada		India		New Zealand		Singapore		South Africa		Other countries
	N	%	N	%	N	%	N	%	N	%	N	%	N	%	N	%	N	%
18-24	5169	0.18748	2367	0.146882	1139	0.153649	1337	0.166875	10733	0.379459	637	0.16477	498	0.303844	972	0.124552	1297	0.195214
25-34	2316	0.0840013	1571	0.0974868	484	0.0652907	719	0.0897404	5125	0.181191	246	0.0636317	235	0.14338	1001	0.128268	1043	0.156984
35-44	1907	0.0691669	1542	0.0956872	468	0.0631323	565	0.0705192	2570	0.0908609	292	0.0755303	193	0.117755	1070	0.137109	1320	0.198675
45-54	2722	0.0987269	3460	0.214707	959	0.129367	961	0.119945	3396	0.120064	741	0.191671	303	0.184869	1431	0.183368	1341	0.201836
55-64	4969	0.180226	4056	0.251691	1855	0.250236	1842	0.229905	3699	0.130776	925	0.239265	243	0.148261	1745	0.223603	1068	0.160747
65-74	6736	0.244315	2462	0.152777	1814	0.244705	1807	0.225537	2322	0.082093	733	0.189602	146	0.0890787	1256	0.160943	465	0.069988
75-84	3313	0.120162	606	0.0376047	625	0.0843113	683	0.0852471	415	0.0146721	268	0.0693223	20	0.0122026	309	0.0395951	98	0.0147502
85+	439	0.0159225	51	0.00316475	69	0.00930797	98	0.0122317	25	0.000883861	24	0.00620797	1	0.000610128	20	0.00256279	12	0.00180614
Country x Employment	All respondents		United States		United Kingdom		Australia		Canada		India		New Zealand		Singapore		South Africa		Other countries
	N	%	N	%	N	%	N	%	N	%	N	%	N	%	N	%	N	%	N	%
Employed /Self employed	47060	0.438383	10504	0.38098	8319	0.516227	2955	0.398624	3048	0.380429	11102	0.392505	1979	0.511899	880	0.536913	4410	0.565095	3863	0.581427
Homemaker	4201	0.039134	755	0.0273838	501	0.031089	268	0.0361527	200	0.0249626	1783	0.0630369	109	0.0281945	76	0.0463697	258	0.03306	251	0.0377784
Unemployed	8411	0.0783519	2091	0.0758406	1215	0.0753956	592	0.0798597	656	0.0818772	2131	0.0753403	271	0.0700983	121	0.0738255	817	0.10469	517	0.0778146
Retired	25017	0.233044	9715	0.352363	3425	0.212535	2383	0.321462	2729	0.340614	3563	0.125968	865	0.223745	137	0.0835876	1504	0.192722	696	0.104756
Studying	18564	0.172931	2995	0.108629	1683	0.104437	810	0.109268	893	0.111458	9414	0.332827	462	0.119503	404	0.246492	714	0.0914915	1189	0.178958
Not able to work	4096	0.0381559	1511	0.054804	972	0.0603165	405	0.0546338	486	0.060659	292	0.0103235	180	0.0465598	21	0.0128127	101	0.0129421	128	0.0192655
Country x Education	All respondents		United States		United Kingdom		Australia		Canada		India		New Zealand		Singapore		South Africa		Other countries
	N	%	N	%	N	%	N	%	N	%	N	%	N	%	N	%	N	%	N	%
Primary Education	1312	0.0122218	231	0.00837837	486	0.0301582	104	0.0140294	102	0.0127309	116	0.00410111	51	0.0131919	32	0.0195241	70	0.00896976	120	0.0180614
Some High School	5157	0.0480396	1201	0.0435603	989	0.0613714	698	0.0941589	661	0.0825012	400	0.0141418	432	0.111743	123	0.0750458	374	0.0479241	279	0.0419928
High School	31593	0.294302	9319	0.338	4948	0.307043	2637	0.355726	2691	0.335871	5434	0.192116	1411	0.364977	501	0.305674	3209	0.411199	1443	0.217188
Bachelor's Degree	30537	0.284465	6659	0.241522	3144	0.195098	1596	0.215297	1679	0.209561	11764	0.415909	863	0.223228	476	0.290421	1964	0.251666	2392	0.360024
Master's Degree	15930	0.148394	3536	0.128251	1232	0.0764505	631	0.0851207	510	0.0636545	7838	0.277108	219	0.0566477	184	0.112264	489	0.0626602	1291	0.194311
Ph.D. or higher	2838	0.0264371	874	0.0317	235	0.0145827	132	0.0178066	126	0.0157264	981	0.0346827	44	0.0113813	35	0.0213545	101	0.0129421	310	0.0466586
Vocational certification	8961	0.0834754	2100	0.076167	2638	0.163698	940	0.126804	1318	0.164503	451	0.0159448	499	0.129074	88	0.0536913	614	0.0786776	313	0.0471102
Prefer not to say	3863	0.0359854	996	0.0361249	1187	0.0736581	205	0.0276541	290	0.0361957	519	0.0183489	156	0.0403518	93	0.0567419	211	0.0270374	206	0.0310054
Other	7158	0.0666797	2655	0.0962968	1256	0.0779398	470	0.0634021	635	0.0792561	782	0.0276472	191	0.0494051	107	0.0652837	772	0.0989236	290	0.0436484

## Sheet: Supplementary Table 2
Supplementary Table 2: List of MHQ spectrum (left) and problem (right) items
MHQ Spectrum items	MHQ Problem items
Adaptability to Change	Restlessness & Hyperactivity
Self-worth & Confidence	Fear & Anxiety
Creativity & Problem Solving	Susceptibility to Infection
Drive & Motivation	Aggression towards Others
Stability & Calmness	Avoidance & Withdrawal
Sleep Quality	Unwanted, Strange or Obsessive Thoughts
Self-control & Impulsivity	Mood Swings
Ability to Learn	Sense of Being Detached from Reality
Coordination	Nightmares
Relationships with Others	Addictions
Emotional Resilience	Anger & Irritability
Planning and Organisation	Suicidal Thoughts or Intentions
Physical Intimacy	Experience of Pain
Speech & Language	Guilt & Blame
Memory	Hallucinations
Social Interactions and Cooperation	Traumatic Flashbacks
Decision-making & Risk-taking	Repetitive or Compulsive Actions
Curiosity, Interest & Enthusiasm	Feelings of Sadness, Distress or Hopelessness
Energy Level	Physical Health Issues
Emotional Control	Confusion or Slowed Thinking
Focus & Concentration
Appetite Regulation
Empathy
Sensory Sensitivity
Self-image
Outlook & Optimism
Selective Attention

## Sheet: Supplementary Table 3
Supplementary Table 3: Numerical values from Figure 4B
	Depression	Anxiety	Bipolar	OCD	Schizophrenia	PTSD	Eating disorder	Addiction	ADHD	ASD
Depression		0.454	0.633	0.239	0.151	0.605	0.343	0.252	0.257	0.373
Anxiety	0.603		0.464	0.407	0.171	0.702	0.336	0.305	0.323	0.37
Bipolar	1	0.552		0.32	0.199	0.698	0.377	0.313	0.314	0.428
OCD	0.571	0.733	0.484		0.284	0.729	0.327	0.386	0.388	0.489
Schizophrenia	0.529	0.452	0.442	0.418		0.646	0.263	0.284	0.271	0.388
PTSD	0.505	0.442	0.369	0.255	0.154		0.254	0.243	0.209	0.294
Eating disorder	0.699	0.515	0.486	0.279	0.153	0.619		0.265	0.268	0.349
Addiction	0.532	0.485	0.418	0.341	0.171	0.615	0.274		0.305	0.381
ADHD	0.626	0.591	0.484	0.395	0.188	0.61	0.32	0.351		0.479
ASD	0.681	0.509	0.495	0.374	0.202	0.642	0.313	0.33	0.36

## Sheet: Supplementary Table 4
Supplementary Table 4: Dissimilarity values for different age, gender, country groups.
	Range Within Disorders/Groups	Average ±SD	Range Between Disorders/Groups	Average ±SD
Females	0.37-0.45	0.40±0.02	0.37-0.46	0.41±0.02
Males	0.39-0.45	0.41±0.02	0.38-0.46	0.42±0.02
Non-binary/third gender	0.38-0.43	0.40±0.02	0.36-0.42	0.40±0.02
Prefer not to say	0.37-0.45	0.40±0.03	0.36-0.47	0.42±0.03
United States	0.37-0.44	0.40±0.02	0.37-0.45	0.41±0.02
United Kingdom	0.38-0.45	0.41±0.02	0.38-0.47	0.42±0.02
Canada	0.38-0.45	0.40±0.02	0.37-0.47	0.42±0.02
Australia	0.38-0.45	0.41±0.02	0.38-0.46	0.42±0.02
New Zealand	0.38-0.46	0.41±0.02	0.37-0.46	0.42±0.02
India	0.37-0.44	0.40±0.02	0.37-0.44	0.41±0.02
South Africa	0.37-0.44	0.39±0.02	0.37-0.45	0.41±0.02
Singapore	0.35-0.45	0.39±0.03	0.34-0.48	0.41±0.04
Other countries	0.37-0.46	0.41±0.03	0.37-0.47	0.42±0.02
18-24	0.37-0.44	0.39±0.02	0.37-0.43	0.40±0.02
25-34	0.38-0.45	0.41±0.02	0.37-0.45	0.42±0.02
35-44	0.38-0.45	0.40±0.02	0.38-0.46	0.42±0.02
45-54	0.38-0.45	0.41±0.02	0.38-0.47	0.43±0.02
55-64	0.39-0.45	0.41±0.02	0.38-0.50	0.43±0.03
65-74	0.38-0.46	0.41±0.03	0.37-0.51	0.43±0.03
75-84	0.35-0.48	0.44±0.04	0.36-0.59	0.46±0.04
85+	0.30-0.45	0.40±0.06	0.35-0.77	0.49±0.09
